# Supplementary material for: New species of the genus Pseudolathra Casey, 1905 (Coleoptera, Staphylinidae, Paederinae) from the Northwestern District of China
Source: Zookeys. 2021 May 5;1036:39–45. doi: 10.3897/zookeys.1036.60319 (PMC8116324; doi:10.3897/zookeys.1036.60319)
Supplement: XML Treatment for Pseudolathra gansuensis [file zookeys.1036.60319-treatment1.xml]

<!DOCTYPE tp:taxon-treatment
  PUBLIC "-//TaxonX//DTD Taxonomic Treatment Publishing DTD v0 20100105//EN" "tax-treatment-NSO.dtd">
<tp:taxon-treatment xmlns:tp="http://www.plazi.org/taxpub"><tp:treatment-meta><kwd-group><label>Taxon classification</label><kwd><named-content xmlns:xlink="http://www.w3.org/1999/xlink" content-type="kingdom">Animalia</named-content></kwd><kwd><named-content xmlns:xlink="http://www.w3.org/1999/xlink" content-type="order">Coleoptera</named-content></kwd><kwd><named-content xmlns:xlink="http://www.w3.org/1999/xlink" content-type="family">Staphylinidae</named-content></kwd></kwd-group><mixed-citation publication-type="journal"><person-group><name><surname>Li</surname><given-names>Xiaoyan</given-names></name><name><surname>Cai</surname><given-names>Yanpeng</given-names></name><name><surname>Zhou</surname><given-names>Hongzhang</given-names></name></person-group><article-title>New species of the genus <italic><tp:taxon-name><tp:taxon-name-part taxon-name-part-type="genus" reg="Pseudolathra">Pseudolathra</tp:taxon-name-part></tp:taxon-name></italic> Casey, 1905 (<tp:taxon-name><tp:taxon-name-part taxon-name-part-type="order">Coleoptera</tp:taxon-name-part></tp:taxon-name>, <tp:taxon-name><tp:taxon-name-part taxon-name-part-type="family">Staphylinidae</tp:taxon-name-part></tp:taxon-name>, <tp:taxon-name><tp:taxon-name-part taxon-name-part-type="subfamily">Paederinae</tp:taxon-name-part></tp:taxon-name>) from the Northwestern District of China</article-title><source>Zookeys</source><day>05</day><month>5</month><year>2021</year><volume>1036</volume><fpage>39</fpage><lpage>45</lpage><pub-id pub-id-type="doi">10.3897/zookeys.1036.60319</pub-id></mixed-citation></tp:treatment-meta><tp:nomenclature><tp:taxon-name><object-id xmlns:xlink="http://www.w3.org/1999/xlink" content-type="arpha" xlink:type="simple">7AC818A4-FB8E-50A2-84CD-99F1B8C567DF</object-id>
            <tp:taxon-name-part taxon-name-part-type="genus" reg="Pseudolathra">Pseudolathra</tp:taxon-name-part>
            <tp:taxon-name-part taxon-name-part-type="species" reg="gansuensis">gansuensis</tp:taxon-name-part>
            <object-id xmlns:xlink="http://www.w3.org/1999/xlink" content-type="zoobank" xlink:type="simple">http://zoobank.org/2ACAA0B6-4CD7-47E4-AF05-334C7E3D8FF5</object-id>
          </tp:taxon-name><tp:taxon-authority>Li &amp; Zhou</tp:taxon-authority><tp:taxon-status xmlns:xlink="http://www.w3.org/1999/xlink" xlink:type="simple">sp. nov.</tp:taxon-status><xref ref-type="fig" rid="F1">Fig. 1</xref></tp:nomenclature><tp:treatment-sec sec-type="Type specimens" id="SECID0EQIAC"><title>Type specimens.</title><p><bold><italic>Holotype</italic>:</bold> ♂, China: Gansu Province, Lanzhou City, Shifogou National Forest Park, Shifogou (石佛沟), 17.V. 2015, coll. Meng Wang (<named-content xmlns:xlink="http://www.w3.org/1999/xlink" content-type="dwc:institutional_code" xlink:type="simple">IZCAS</named-content>). <bold><italic>Paratypes</italic></bold>: 4 ♂♂, 6 ♀♀, same data as holotype (<named-content xmlns:xlink="http://www.w3.org/1999/xlink" content-type="dwc:institutional_code" xlink:type="simple">IZCAS</named-content>).</p><fig id="F1" position="float" orientation="portrait"><object-id xmlns:xlink="http://www.w3.org/1999/xlink" content-type="doi" xlink:type="simple">10.3897/zookeys.1036.60319.figure1</object-id><object-id xmlns:xlink="http://www.w3.org/1999/xlink" content-type="arpha" xlink:type="simple">AA38FF60-13DE-5363-8F7A-3AA54B58BBEF</object-id><label>Figure 1.</label><caption><p><italic><tp:taxon-name><tp:taxon-name-part taxon-name-part-type="genus" reg="Pseudolathra">Pseudolathra</tp:taxon-name-part> <tp:taxon-name-part taxon-name-part-type="species" reg="gansuensis">gansuensis</tp:taxon-name-part></tp:taxon-name></italic> Li &amp; Zhou, sp. nov., morphology <bold>A</bold> habitus <bold>B</bold> male sternite VII <bold>C</bold> male sternite VIII <bold>D</bold> aedeagus, dorsal view <bold>E</bold> aedeagus, lateral view <bold>F</bold> aedeagus, ventral view. Scale bars: 1.0 mm (<bold>A</bold>); 0.2 mm (<bold>B–G</bold>).</p></caption><graphic xmlns:xlink="http://www.w3.org/1999/xlink" xlink:href="zookeys-1036-039-g001.jpg" position="float" orientation="portrait" xlink:type="simple" id="oo_539428.jpg"><uri content-type="original_file" xlink:type="simple">https://binary.pensoft.net/fig/539428</uri></graphic></fig></tp:treatment-sec><tp:treatment-sec sec-type="description" id="SECID0EQKAC"><title>Description.</title><p><abbrev xmlns:xlink="http://www.w3.org/1999/xlink" xlink:title="Body length (measured from anterior margin of labrum to end of abdomen)" id="ABBRID0EWKAC" xlink:type="simple">BL</abbrev>: 4.4–4.6 mm; <abbrev xmlns:xlink="http://www.w3.org/1999/xlink" xlink:title="Forebody length (measured from anterior margin of labrum to posterior margin of elytra)" id="ABBRID0E1KAC" xlink:type="simple">FL</abbrev>: 2.4–2.5 mm. <abbrev xmlns:xlink="http://www.w3.org/1999/xlink" xlink:title="Head length (measured from anterior margin of clypeal to posterior constriction)" id="ABBRID0E5KAC" xlink:type="simple">HL</abbrev>: 0.67 mm; <abbrev xmlns:xlink="http://www.w3.org/1999/xlink" xlink:title="Head width (greatest width of head, including eyes)" id="ABBRID0ECLAC" xlink:type="simple">HW</abbrev>: 0.62 mm; <abbrev xmlns:xlink="http://www.w3.org/1999/xlink" xlink:title="Pronotum length (measured from anterior margin to posterior margin)" id="ABBRID0EGLAC" xlink:type="simple">PL</abbrev>: 0.73 mm; <abbrev xmlns:xlink="http://www.w3.org/1999/xlink" xlink:title="Pronotum width (greatest width of pronotum)" id="ABBRID0EKLAC" xlink:type="simple">PW</abbrev>: 0.64mm; <abbrev xmlns:xlink="http://www.w3.org/1999/xlink" xlink:title="Elytra length (measured from humeral angle to posterior margin)" id="ABBRID0EOLAC" xlink:type="simple">EL</abbrev>: 0.93 mm; <abbrev xmlns:xlink="http://www.w3.org/1999/xlink" xlink:title="Elytra width (width of elytra across the widest part)" id="ABBRID0ESLAC" xlink:type="simple">EW</abbrev>: 0.81 mm; <abbrev xmlns:xlink="http://www.w3.org/1999/xlink" xlink:title="Eye length (length of eye in dorsal view)" id="ABBRID0EWLAC" xlink:type="simple">EYL</abbrev>: 0.21mm; <abbrev xmlns:xlink="http://www.w3.org/1999/xlink" xlink:title="Postocular length (measured from posterior margin of eye to posterior constriction of head)" id="ABBRID0E1LAC" xlink:type="simple">POL</abbrev>: 0.25mm.</p><p><bold><italic>Body</italic></bold> (Fig. <xref ref-type="fig" rid="F1">1A</xref>) elongate, brownish yellow; legs and antennae pale brown.</p><p><bold><italic>Head</italic></bold> (Fig. <xref ref-type="fig" rid="F1">1A</xref>) nearly square, slightly longer than wide and about 1.08 times as long as wide; punctures on vertex of head sparse and coarse, dense around eyes, intervals between punctures larger than diameter of a puncture; eyes big and slightly protruding, postocular portion approximately 0.73–0.76 times as long as eye length.</p><p><bold><italic>Pronotum</italic></bold> (Fig. <xref ref-type="fig" rid="F1">1A</xref>) oblong, slightly elongated, 1.14–1.16 times as long as wide, longer and broader than head. Anterior angles visible and posterior angles rounded, both sides straight. Longitudinal midline portion impunctate, both sides with dense and large punctures much denser and coarser than those of head and arranged in two compact rows generally; interstices with fine microsculpture.</p><p><bold><italic>Elytra</italic></bold> parallel-sided, longer than wide, longer than pronotum; punctures on surface arranged in 7 series in dorsal view; interstices without microsculpture. Hind wings fully developed.</p><p><bold><italic>Abdomen</italic></bold> approximately as broad as elytra, wider than head or pronotum; punctures very fine and dense; interstices with microsculpture; posterior margin of tergite VII with palisade fringe.</p><p><bold>Male. <italic>Sternite VII</italic></bold> (Fig. <xref ref-type="fig" rid="F1">1B</xref>) with a slight protrusion in middle, both sides of which slightly notched and surface with short hair slope to middle. Sternite VIII (Fig. <xref ref-type="fig" rid="F1">1C</xref>) with posterior excision narrow and deep, not quite reaching middle of sternite.</p><p><bold><italic>Aedeagus</italic></bold> (Fig. <xref ref-type="fig" rid="F1">1D–F</xref>), <abbrev xmlns:xlink="http://www.w3.org/1999/xlink" xlink:title="Aedeagus length (length of the aedeagus from apex of dorsal plate to base of aedeagal capsule)" id="ABBRID0EGOAC" xlink:type="simple">AEL</abbrev>= 0.91–0.93 mm long, length/width = 3.29. Dorsal plate fused with median lobe. Ventral process strongly sclerotized and curved ventrally (Fig. <xref ref-type="fig" rid="F1">1D–E</xref>). Middle lobe with apex round in dorsal or ventral view and internal sac with several strongly sclerotized and acute structures.</p></tp:treatment-sec><tp:treatment-sec sec-type="distribution" id="SECID0EOOAC"><title>Distribution and remarks.</title><p>The species is known only from Gansu Province and the specimens were collected by light traps.</p></tp:treatment-sec><tp:treatment-sec sec-type="comparisons" id="SECID0ETOAC"><title>Comparative notes.</title><p>The new species is similar to <italic><tp:taxon-name><tp:taxon-name-part taxon-name-part-type="genus" reg="Pseudolathra">P.</tp:taxon-name-part> <tp:taxon-name-part taxon-name-part-type="species" reg="assingi">assingi</tp:taxon-name-part></tp:taxon-name></italic> sp. nov. in habitus, but it can be distinguished from the latter by the deep notch in male sternites VII–VIII (Figs <xref ref-type="fig" rid="F1">1B, C</xref>, <xref ref-type="fig" rid="F2">2B, C</xref>), and the characteristics of the median lobe and interior armatures of the aedeagus are distinctly different (Fig. <xref ref-type="fig" rid="F1">1E–G</xref>).</p><p>The new species has a very similar aedeagus to <italic><tp:taxon-name><tp:taxon-name-part taxon-name-part-type="genus" reg="Pseudolathra">P.</tp:taxon-name-part> <tp:taxon-name-part taxon-name-part-type="species" reg="pulchella">pulchella</tp:taxon-name-part></tp:taxon-name></italic> (Kraatz, 1859), whereas the ventral protrusions of the median lobe are thinner than in the latter species. On the other hand, the middle notch of sternite VIII is distinctly deeper and narrower than in <italic><tp:taxon-name><tp:taxon-name-part taxon-name-part-type="genus" reg="Pseudolathra">P.</tp:taxon-name-part> <tp:taxon-name-part taxon-name-part-type="species" reg="pulchella">pulchella</tp:taxon-name-part></tp:taxon-name></italic> (Fig. <xref ref-type="fig" rid="F1">1B–C</xref>; <xref ref-type="bibr" rid="B1">Assing 2012</xref>: 315: figs 33–34; 321: 38–39).</p></tp:treatment-sec><tp:treatment-sec sec-type="etymology" id="SECID0ERAAE"><title>Etymology.</title><p>The specific epithet is derived from the type locality, Gansu Province in Northwest China.</p></tp:treatment-sec><tp:treatment-sec><!--Section generated to contain objects referenced in tp:taxon-treatment.--><fig id="F2" position="float" orientation="portrait"><object-id xmlns:xlink="http://www.w3.org/1999/xlink" content-type="doi" xlink:type="simple">10.3897/zookeys.1036.60319.figure2</object-id><object-id xmlns:xlink="http://www.w3.org/1999/xlink" content-type="arpha" xlink:type="simple">C9D9E7EC-9030-5A1F-8811-4AFD0D064815</object-id><label>Figure 2.</label><caption><p><italic><tp:taxon-name><tp:taxon-name-part taxon-name-part-type="genus" reg="Pseudolathra">Pseudolathra</tp:taxon-name-part> <tp:taxon-name-part taxon-name-part-type="species" reg="assingi">assingi</tp:taxon-name-part></tp:taxon-name></italic> Li &amp; Zhou, sp. nov., morphology <bold>A</bold> forebody <bold>B</bold> male sternite VII <bold>C</bold> male sternite VIII <bold>D</bold> aedeagus, ventral view <bold>E</bold> aedeagus, lateral view <bold>F</bold> aedeagus, dorsal view. Scale bars: 1.0 mm (<bold>A</bold>); 0.2 mm (<bold>B–G</bold>).</p></caption><graphic xmlns:xlink="http://www.w3.org/1999/xlink" xlink:href="zookeys-1036-039-g002.jpg" position="float" orientation="portrait" xlink:type="simple" id="oo_539429.jpg"><uri content-type="original_file" xlink:type="simple">https://binary.pensoft.net/fig/539429</uri></graphic></fig></tp:treatment-sec><ref-list><ref id="B1"><mixed-citation xmlns:xlink="http://www.w3.org/1999/xlink" xlink:type="simple"><person-group><name name-style="western"><surname>Assing</surname><given-names>V</given-names></name></person-group> (<year>2012</year>) <article-title>The <italic><tp:taxon-name><tp:taxon-name-part taxon-name-part-type="genus">Pseudolathra</tp:taxon-name-part></tp:taxon-name></italic> species of the East Palaearctic and the Oriental regions (<tp:taxon-name><tp:taxon-name-part taxon-name-part-type="order">Coleoptera</tp:taxon-name-part></tp:taxon-name>: <tp:taxon-name><tp:taxon-name-part taxon-name-part-type="family">Staphylinidae</tp:taxon-name-part></tp:taxon-name>: <tp:taxon-name><tp:taxon-name-part taxon-name-part-type="subfamily">Paederinae</tp:taxon-name-part></tp:taxon-name>).</article-title><source>Beiträge zur Entomologie</source><volume>62</volume>: <fpage>299</fpage>–<lpage>330</lpage>. <ext-link xlink:type="simple" ext-link-type="doi" xlink:href="10.21248/contrib.entomol.62.2.299-330">https://doi.org/10.21248/contrib.entomol.62.2.299-330</ext-link></mixed-citation></ref></ref-list></tp:taxon-treatment>
