# Supplementary material for: New species of the genus Pseudolathra Casey, 1905 (Coleoptera, Staphylinidae, Paederinae) from the Northwestern District of China
Source: Zookeys. 2021 May 5;1036:39–45. doi: 10.3897/zookeys.1036.60319 (PMC8116324; doi:10.3897/zookeys.1036.60319)
Supplement: XML Treatment for Pseudolathra assingi [file zookeys.1036.60319-treatment2.xml]

<!DOCTYPE tp:taxon-treatment
  PUBLIC "-//TaxonX//DTD Taxonomic Treatment Publishing DTD v0 20100105//EN" "tax-treatment-NSO.dtd">
<tp:taxon-treatment xmlns:tp="http://www.plazi.org/taxpub"><tp:treatment-meta><kwd-group><label>Taxon classification</label><kwd><named-content xmlns:xlink="http://www.w3.org/1999/xlink" content-type="kingdom">Animalia</named-content></kwd><kwd><named-content xmlns:xlink="http://www.w3.org/1999/xlink" content-type="order">Coleoptera</named-content></kwd><kwd><named-content xmlns:xlink="http://www.w3.org/1999/xlink" content-type="family">Staphylinidae</named-content></kwd></kwd-group><mixed-citation publication-type="journal"><person-group><name><surname>Li</surname><given-names>Xiaoyan</given-names></name><name><surname>Cai</surname><given-names>Yanpeng</given-names></name><name><surname>Zhou</surname><given-names>Hongzhang</given-names></name></person-group><article-title>New species of the genus <italic><tp:taxon-name><tp:taxon-name-part taxon-name-part-type="genus" reg="Pseudolathra">Pseudolathra</tp:taxon-name-part></tp:taxon-name></italic> Casey, 1905 (<tp:taxon-name><tp:taxon-name-part taxon-name-part-type="order">Coleoptera</tp:taxon-name-part></tp:taxon-name>, <tp:taxon-name><tp:taxon-name-part taxon-name-part-type="family">Staphylinidae</tp:taxon-name-part></tp:taxon-name>, <tp:taxon-name><tp:taxon-name-part taxon-name-part-type="subfamily">Paederinae</tp:taxon-name-part></tp:taxon-name>) from the Northwestern District of China</article-title><source>Zookeys</source><day>05</day><month>5</month><year>2021</year><volume>1036</volume><fpage>39</fpage><lpage>45</lpage><pub-id pub-id-type="doi">10.3897/zookeys.1036.60319</pub-id></mixed-citation></tp:treatment-meta><tp:nomenclature><tp:taxon-name><object-id xmlns:xlink="http://www.w3.org/1999/xlink" content-type="arpha" xlink:type="simple">F4CC1484-BC9D-5804-A9DD-AF14C9001467</object-id>
            <tp:taxon-name-part taxon-name-part-type="genus" reg="Pseudolathra">Pseudolathra</tp:taxon-name-part>
            <tp:taxon-name-part taxon-name-part-type="species" reg="assingi">assingi</tp:taxon-name-part>
            <object-id xmlns:xlink="http://www.w3.org/1999/xlink" content-type="zoobank" xlink:type="simple">http://zoobank.org/7074F6B1-BB93-4C58-A4D4-07DBE8C1829E</object-id>
          </tp:taxon-name><tp:taxon-authority>Li &amp; Zhou</tp:taxon-authority><tp:taxon-status xmlns:xlink="http://www.w3.org/1999/xlink" xlink:type="simple">sp. nov.</tp:taxon-status><xref ref-type="fig" rid="F2">Fig. 2</xref></tp:nomenclature><tp:treatment-sec sec-type="Type specimens" id="SECID0EDCAE"><title>Type specimens.</title><p><bold><italic>Holotype</italic>:</bold> ♂, China: Gansu Province, Lanzhou City, Shifogou National Forest Park, Shifogou (石佛沟), 17.V. 2015, coll. Meng Wang (<named-content xmlns:xlink="http://www.w3.org/1999/xlink" content-type="dwc:institutional_code" xlink:type="simple">IZCAS</named-content>). <bold><italic>Paratypes</italic></bold>: 1 ♂, 5 ♀♀, same data as holotype (<named-content xmlns:xlink="http://www.w3.org/1999/xlink" content-type="dwc:institutional_code" xlink:type="simple">IZCAS</named-content>).</p><fig id="F2" position="float" orientation="portrait"><object-id xmlns:xlink="http://www.w3.org/1999/xlink" content-type="doi" xlink:type="simple">10.3897/zookeys.1036.60319.figure2</object-id><object-id xmlns:xlink="http://www.w3.org/1999/xlink" content-type="arpha" xlink:type="simple">C9D9E7EC-9030-5A1F-8811-4AFD0D064815</object-id><label>Figure 2.</label><caption><p><italic><tp:taxon-name><tp:taxon-name-part taxon-name-part-type="genus" reg="Pseudolathra">Pseudolathra</tp:taxon-name-part> <tp:taxon-name-part taxon-name-part-type="species" reg="assingi">assingi</tp:taxon-name-part></tp:taxon-name></italic> Li &amp; Zhou, sp. nov., morphology <bold>A</bold> forebody <bold>B</bold> male sternite VII <bold>C</bold> male sternite VIII <bold>D</bold> aedeagus, ventral view <bold>E</bold> aedeagus, lateral view <bold>F</bold> aedeagus, dorsal view. Scale bars: 1.0 mm (<bold>A</bold>); 0.2 mm (<bold>B–G</bold>).</p></caption><graphic xmlns:xlink="http://www.w3.org/1999/xlink" xlink:href="zookeys-1036-039-g002.jpg" position="float" orientation="portrait" xlink:type="simple" id="oo_539429.jpg"><uri content-type="original_file" xlink:type="simple">https://binary.pensoft.net/fig/539429</uri></graphic></fig></tp:treatment-sec><tp:treatment-sec sec-type="description" id="SECID0EDEAE"><title>Description.</title><p><abbrev xmlns:xlink="http://www.w3.org/1999/xlink" xlink:title="Body length (measured from anterior margin of labrum to end of abdomen)" id="ABBRID0EJEAE" xlink:type="simple">BL</abbrev>: 5.4–5.7 mm; <abbrev xmlns:xlink="http://www.w3.org/1999/xlink" xlink:title="Forebody length (measured from anterior margin of labrum to posterior margin of elytra)" id="ABBRID0ENEAE" xlink:type="simple">FL</abbrev>: 2.8–3.1 mm. <abbrev xmlns:xlink="http://www.w3.org/1999/xlink" xlink:title="Head length (measured from anterior margin of clypeal to posterior constriction)" id="ABBRID0EREAE" xlink:type="simple">HL</abbrev>: 0.72 mm; <abbrev xmlns:xlink="http://www.w3.org/1999/xlink" xlink:title="Head width (greatest width of head, including eyes)" id="ABBRID0EVEAE" xlink:type="simple">HW</abbrev>: 0.72 mm; <abbrev xmlns:xlink="http://www.w3.org/1999/xlink" xlink:title="Pronotum length (measured from anterior margin to posterior margin)" id="ABBRID0EZEAE" xlink:type="simple">PL</abbrev>: 0.93 mm; <abbrev xmlns:xlink="http://www.w3.org/1999/xlink" xlink:title="Pronotum width (greatest width of pronotum)" id="ABBRID0E4EAE" xlink:type="simple">PW</abbrev>: 0.78 mm; <abbrev xmlns:xlink="http://www.w3.org/1999/xlink" xlink:title="Elytra length (measured from humeral angle to posterior margin)" id="ABBRID0EBFAE" xlink:type="simple">EL</abbrev>: 1.12 mm; <abbrev xmlns:xlink="http://www.w3.org/1999/xlink" xlink:title="Elytra width (width of elytra across the widest part)" id="ABBRID0EFFAE" xlink:type="simple">EW</abbrev>: 0.93 mm; <abbrev xmlns:xlink="http://www.w3.org/1999/xlink" xlink:title="Eye length (length of eye in dorsal view)" id="ABBRID0EJFAE" xlink:type="simple">EYL</abbrev>: 0.29 mm; <abbrev xmlns:xlink="http://www.w3.org/1999/xlink" xlink:title="Postocular length (measured from posterior margin of eye to posterior constriction of head)" id="ABBRID0ENFAE" xlink:type="simple">POL</abbrev>: 0.29 mm.</p><p><bold><italic>Body</italic></bold> (Fig. <xref ref-type="fig" rid="F1">1A</xref>) elongate, brownish yellow; legs and antennae straw yellow.</p><p><bold><italic>Head</italic></bold> (Fig. <xref ref-type="fig" rid="F1">1A</xref>) round, slightly wider than long and about 1.08 times as long as wide; punctures on vertex of head and around the eyes dense and coarse, with intervals between punctures as large as the diameter of a puncture; eyes big and flat, postocular approximately as long as eye.</p><p><bold><italic>Pronotum</italic></bold> (Fig. <xref ref-type="fig" rid="F1">1A</xref>) oblong, slightly elongated, 1.09–1.11 times as long as wide, 1.28–1.30 times as long and 1.07–1.09 times as broad as head; both anterior angles and posterior angles rounded, sides straight. Longitudinal midline portion impunctate; punctures on each side dense and larger than those of head and generally arranged in rows; interstices glossy with fine microsculpture.</p><p><bold><italic>Elytra</italic></bold> parallel-sided, longer than wide, slightly longer than pronotum; punctures on surface arranged in 5 series in dorsal view; interstices glossy with fine microsculpture. Hind wings fully developed.</p><p><bold><italic>Abdomen</italic></bold> approximately as broad as elytra, wider than head or pronotum; puntures of posterior tergites very fine and dense, whereas basal area with punctures larger than the former; interstices with fine microsculpture; posterior margin of tergite VII with palisade fringe.</p><p><bold>Male. <italic>Sternite VII</italic></bold> (Fig. <xref ref-type="fig" rid="F1">1B</xref>) with a round notch in middle, prominent on both sides. Sternite VIII (Fig. <xref ref-type="fig" rid="F1">1C</xref>) with posterior excision narrow and deep and about 2/3 length of this sternite, basal part with a half-fusiform depression.</p><p><bold><italic>Aedeagus</italic></bold> (Fig. <xref ref-type="fig" rid="F2">2D–F</xref>). <abbrev xmlns:xlink="http://www.w3.org/1999/xlink" xlink:title="Aedeagus length (length of the aedeagus from apex of dorsal plate to base of aedeagal capsule)" id="ABBRID0EZHAE" xlink:type="simple">AEL</abbrev>= 1.17 mm, length/width = 2.8. Dorsal plate fused with median lobe. Ventral process with a strongly sclerotized structure, curved ventrally and with apex irregularly formed (Fig. <xref ref-type="fig" rid="F2">2D–E</xref>). Middle lobe narrow in middle and bilobed posteriorly. Internal sac with several strongly sclerotized structures inside.</p></tp:treatment-sec><tp:treatment-sec sec-type="distribution" id="SECID0EBIAE"><title>Distribution and remarks.</title><p>The species is known only from Gansu Province and the specimens were collected by light traps.</p></tp:treatment-sec><tp:treatment-sec sec-type="comparisons" id="SECID0EGIAE"><title>Comparative notes.</title><p>In addition to being similar to the previous species as described above, <italic><tp:taxon-name><tp:taxon-name-part taxon-name-part-type="genus" reg="Pseudolathra">P.</tp:taxon-name-part> <tp:taxon-name-part taxon-name-part-type="species" reg="assingi">assingi</tp:taxon-name-part></tp:taxon-name></italic> sp. nov. also closely resembles <italic><tp:taxon-name><tp:taxon-name-part taxon-name-part-type="genus" reg="Pseudolathra">P.</tp:taxon-name-part> <tp:taxon-name-part taxon-name-part-type="species" reg="glabra">glabra</tp:taxon-name-part></tp:taxon-name></italic> Peng, Li &amp; Zhao, 2014, with differences as follows: 1) the former species has black head and elytra, whereas the latter one has brown head and elytra; 2) the notch of sternite VII, the ventral process, the hooks and the internal sac of the aedeagus differ significantly between the two species (Fig. <xref ref-type="fig" rid="F2">2E–G</xref>; <xref ref-type="bibr" rid="B13">Peng et al. 2014</xref>: 598, fig. 1B, D–E).</p></tp:treatment-sec><tp:treatment-sec sec-type="etymology" id="SECID0EKJAE"><title>Etymology.</title><p>The specific epithet is from the given name of entomologist Dr. Volker Assing, in recognition of his great scientific contributions to the Chinese fauna of the genus <italic><tp:taxon-name><tp:taxon-name-part taxon-name-part-type="genus" reg="Pseudolathra">Pseudolathra</tp:taxon-name-part></tp:taxon-name></italic>.</p></tp:treatment-sec><tp:treatment-sec><!--Section generated to contain objects referenced in tp:taxon-treatment.--><fig id="F1" position="float" orientation="portrait"><object-id xmlns:xlink="http://www.w3.org/1999/xlink" content-type="doi" xlink:type="simple">10.3897/zookeys.1036.60319.figure1</object-id><object-id xmlns:xlink="http://www.w3.org/1999/xlink" content-type="arpha" xlink:type="simple">AA38FF60-13DE-5363-8F7A-3AA54B58BBEF</object-id><label>Figure 1.</label><caption><p><italic><tp:taxon-name><tp:taxon-name-part taxon-name-part-type="genus" reg="Pseudolathra">Pseudolathra</tp:taxon-name-part> <tp:taxon-name-part taxon-name-part-type="species" reg="gansuensis">gansuensis</tp:taxon-name-part></tp:taxon-name></italic> Li &amp; Zhou, sp. nov., morphology <bold>A</bold> habitus <bold>B</bold> male sternite VII <bold>C</bold> male sternite VIII <bold>D</bold> aedeagus, dorsal view <bold>E</bold> aedeagus, lateral view <bold>F</bold> aedeagus, ventral view. Scale bars: 1.0 mm (<bold>A</bold>); 0.2 mm (<bold>B–G</bold>).</p></caption><graphic xmlns:xlink="http://www.w3.org/1999/xlink" xlink:href="zookeys-1036-039-g001.jpg" position="float" orientation="portrait" xlink:type="simple" id="oo_539428.jpg"><uri content-type="original_file" xlink:type="simple">https://binary.pensoft.net/fig/539428</uri></graphic></fig></tp:treatment-sec><ref-list><ref id="B13"><mixed-citation xmlns:xlink="http://www.w3.org/1999/xlink" xlink:type="simple"><person-group><name name-style="western"><surname>Peng</surname><given-names>Z</given-names></name><name name-style="western"><surname>Li</surname><given-names>LZ</given-names></name><name name-style="western"><surname>Zhao</surname><given-names>MJ</given-names></name></person-group> (<year>2014</year>) <article-title>A new species and additional records of <italic><tp:taxon-name><tp:taxon-name-part taxon-name-part-type="genus">Pseudolathra</tp:taxon-name-part></tp:taxon-name></italic> Casey (<tp:taxon-name><tp:taxon-name-part taxon-name-part-type="order">Coleoptera</tp:taxon-name-part></tp:taxon-name>: <tp:taxon-name><tp:taxon-name-part taxon-name-part-type="family">Staphylinidae</tp:taxon-name-part></tp:taxon-name>: <tp:taxon-name><tp:taxon-name-part taxon-name-part-type="subfamily">Paederinae</tp:taxon-name-part></tp:taxon-name>) from southern China.</article-title><source>Zootaxa</source><volume>3878</volume>(<issue>6</issue>): <fpage>597</fpage>–<lpage>600</lpage>. <ext-link xlink:type="simple" ext-link-type="doi" xlink:href="10.11646/zootaxa.3878.6.7">https://doi.org/10.11646/zootaxa.3878.6.7</ext-link></mixed-citation></ref></ref-list></tp:taxon-treatment>
